# Supplementary material for: High-throughput differentiation of human blood vessel organoids reveals overlapping and distinct functions of the cerebral cavernous malformation proteins
Source: Angiogenesis. 2025 Jun 6;28(3):32. doi: 10.1007/s10456-025-09985-5 (PMC12143994; doi:10.1007/s10456-025-09985-5)
Supplement: Supplementary file 9 — 3D reconstructions of mosaic vascular networks show that most green-labeled CCM1 (S1), CCM2 (S2), and CCM3 KO cells (S3) do not express VE-cadherin (red) compared to the green-labeled WT control cells (S4). Vascular networks were generated by mixing AICS-0054 WT (mTagRFPT) hiPSCs with AICS-0036 CCM1, CCM2, CCM3 KO, or WT hiPSCs in a 19:1 ratio and performing vascular network differentiation. 3D reconstructions of the green-labeled AICS-0036 derived cells and VE-cadherin stainings (red) were created with FIJI v.1.54 (S1 = CCM1 KO, S2 = CCM2 KO, S3 = CCM3 KO, S4 = WT control). Supplementary file9 (ZIP 41324 kb) [file 10456_2025_9985_MOESM9_ESM.zip]

Archive with 5 entries (4 files):
- 10456_2025_9985_MOESM9_ESM/
- 10456_2025_9985_MOESM9_ESM/Sup_Video_S1 (CCM1).gif
- 10456_2025_9985_MOESM9_ESM/Sup_Video_S2 (CCM2).gif
- 10456_2025_9985_MOESM9_ESM/Sup_Video_S3 (CCM3).gif
- 10456_2025_9985_MOESM9_ESM/Sup_Video_S4 (WT).gif
