# Supplementary material for: High-throughput differentiation of human blood vessel organoids reveals overlapping and distinct functions of the cerebral cavernous malformation proteins
Source: Angiogenesis. 2025 Jun 6;28(3):32. doi: 10.1007/s10456-025-09985-5 (PMC12143994; doi:10.1007/s10456-025-09985-5)
Supplement: Supplementary file 10 — Known lesion marker genes with normalized average logFC in each cluster. Lesion marker genes were adapted from Dao et al. 2024 [40]. Supplementary Material 10 [file 10456_2025_9985_MOESM10_ESM.xlsx]

## Sheet: Tabelle1
	CCM KO_vs_WT (normalized.avg_logFC)
	c1			c2			c3			c4			c5			c6			c7			c8			c9			c10			c11
Gen	CCM1_vs_WT normalized.avg_logFC	CCM2_vs_KO normalized.avg_logFC	CCM3_vs_KO normalized.avg_logFC	CCM1_vs_WT normalized.avg_logFC	CCM2_vs_KO normalized.avg_logFC	CCM3_vs_KO normalized.avg_logFC	CCM1_vs_WT normalized.avg_logFC	CCM2_vs_KO normalized.avg_logFC	CCM3_vs_KO normalized.avg_logFC	CCM1_vs_WT normalized.avg_logFC	CCM2_vs_KO normalized.avg_logFC	CCM3_vs_KO normalized.avg_logFC	CCM1_vs_WT normalized.avg_logFC	CCM2_vs_KO normalized.avg_logFC	CCM3_vs_KO normalized.avg_logFC	CCM1_vs_WT normalized.avg_logFC	CCM2_vs_KO normalized.avg_logFC	CCM3_vs_KO normalized.avg_logFC	CCM1_vs_WT normalized.avg_logFC	CCM2_vs_KO normalized.avg_logFC	CCM3_vs_KO normalized.avg_logFC	CCM1_vs_WT normalized.avg_logFC	CCM2_vs_KO normalized.avg_logFC	CCM3_vs_KO normalized.avg_logFC	CCM1_vs_WT normalized.avg_logFC	CCM2_vs_KO normalized.avg_logFC	CCM3_vs_KO normalized.avg_logFC	CCM1_vs_WT normalized.avg_logFC	CCM2_vs_KO normalized.avg_logFC	CCM3_vs_KO normalized.avg_logFC	CCM1_vs_WT normalized.avg_logFC	CCM2_vs_KO normalized.avg_logFC	CCM3_vs_KO normalized.avg_logFC
ACTA2							-0.0117182	-0.098052	-0.0461544				0.0837289				0.273419								-0.0555667	0.00503573	-0.0739931	-0.19514	-0.294103	-0.218024	-0.0361949	-0.050921	-0.00126095
ADAMTS5				0.0604882	-0.0853904	-0.0952011	0.0733922	0.0149414	0.0194465				-0.0399689	-0.206757	-0.141562							-0.0585287	-0.0140082	-0.0212241	0.337376	0.598815	0.452443	0.151905		0.0773265
ANGPT2	-0.0609425	-0.0706715	-0.0515889	-0.0426174	-0.0837594	-0.0205681	-0.0023862	-0.0148975	-0.0243042	0.000538879	-0.0140039	0.0309628	-0.0246347	-0.0363858	0.0312874	-0.0367916	-0.032461	-0.0245262	-0.0708648	-0.111951	-0.0360845	-0.0246398	-0.0108173	0.0100503	-1.52266	-0.316103	-1.26703	-0.387756	-0.331574	-0.485981	-0.0705683	-0.125873	-0.101087
BMP2	-0.0419929	0.0157377	0.067383		-0.0182251	0.0381869	0.0222238	0.0587327	0.13422	-0.0077116	0.0427957	0.0529095		0.0120221	0.0274281	0.0242063	0.0725329	0.0245539				-0.0897297	0.0365462	0.0468953				0.284823	0.239777	0.590445	0.0444454	0.152241	0.0908127
CAV1																				0.328886	0.0993772				-0.158585	-0.122681	-0.257485	-0.0987298	-0.107725	0.166769	0.0749277	-0.0602174	0.0772781
CD44	-0.054481	0.0263692	-0.10164	-0.0694686	0.0890194	-0.0437309	0.00183197	0.0699593	0.0734289	-0.0598737	0.0256952	-0.0479672							-0.0515305	0.0761602	-0.0724628	-0.103343	-0.0832207	-0.0331525	0.0775299	0.28728	0.172242	0.496516	0.806481	0.343327
HEG1	-0.0118837	0.0181356	0.0302309	0.00689539	0.0162431	0.057511	0.0759546	0.11804	0.0462674	0.00456323	0.0124526	0.0103602	0.0305698	0.14459	0.0376845	0.0608181	0.0238101	0.0257581	0.0293239	-0.0441135	0.105467	-0.0861332	0.011826	0.053473	0.331156	0.366863	0.758264	0.094644	0.193149	0.00249439	0.0309834	-0.0333543	0.0521386
ICAM1								0.0518111								0.125945			0.0748818	0.049764	-0.0214406		0.0938792	0.0504401	0.232525	0.126362	0.145343	0.296528	0.497058	0.36212		0.0321576
ID1	0.128076	-0.00823521	0.140201	0.121442	0.0669718	0.206072	0.247711	0.166706	0.254892	0.165688	-0.0664007	0.192033	0.285333	-0.110032	-0.386393	0.269358	0.406268	0.0488905	0.0865653	-0.227164	-0.00840819	-0.119767	-0.00634278	-0.0183155	-0.0156379	-0.0547071	0.488446	-0.162037	-0.845071	-0.0739056	0.297988	0.40339	0.301132
ITGB1	0.0692217	-0.0139882	0.0102351	0.0450423	-0.0407563	0.0108978	0.175803	0.0736349	0.053369	0.0134579	-0.0825781	-0.00127307	0.0206652	-0.111509	-0.123164	0.0576322	0.233083	0.107043	-0.156637	0.271631	0.0616474	0.0990126	0.0345966	0.0156202	-0.0998276	0.13158	0.0785324	0.227083	0.117704	0.370999	0.132214	0.191452	0.125432
KLF2	0.141378	0.0702891	0.265037	0.135965	0.145943	0.420443	0.598845	0.594637	0.67902	0.101296	0.0641718	0.230207	0.288581	0.178803	0.367825	0.210689	0.310963	0.414823	0.12728	0.216425	0.286283			0.206358	0.845015	1.13687	1.4128	1.01618	1.04809	0.977495	0.0716249		0.270223
KLF4					0.0211764		0.0895157	0.144189	0.176907					0.0392716	0.0467004		0.125597	0.0658343	0.02361	0.24373	0.184037	0.0078345	0.0522938	0.204577	0.325739	0.573605	0.977265	0.553789	0.698703	0.78931		0.0595892	0.0703152
MAP3K3	-0.0743491	-0.116507	-0.066503	-0.0399072	-0.112269	0.0298566	0.0204057	-0.0463855	0.0203769	-0.0576507	-0.102631	-0.0242607	-0.00415916	-0.118834	-0.0477618	0.102669	-0.13028	-0.0349172	-0.0768583	0.0103721	0.109433	-0.0876394	0.0143086	0.0876837	0.0564767	-0.140775	-0.0210529	0.0866271	-0.0796578	-0.0206284	-0.175977	-0.203022	-0.185445
MSN	0.0523876	0.0265349	0.0302872	0.00214738	-0.0145252	0.0237503	0.214334	0.228751	0.0325064	0.0265207	-0.0112311	0.0128817	0.252186	0.00301249	0.0555658	0.151301	0.276433	0.101676	0.0380007	0.252604	0.0746779	0.0641419	0.0205963	0.0150425	0.18242	0.229402	0.283684	0.534304	0.544114	0.268	0.232667	0.196552	0.162413
PDGFA							0.224906	0.145021	-0.00809375											0.0482771		0.244518			-0.113903	0.031698	-0.413791	0.104815	-0.217813	-0.176039	0.184607	0.00638139	-0.0381119
PIK3CA	-0.026189	0.0258285	0.00692245	0.00163256	0.072458	0.0453447	0.0273504	0.0468962	0.0660968	-0.0456099	0.0524012	0.0373941	-0.122119	-0.0443733	-0.0432669	-0.0371254	-0.0720292	-0.0267236	-0.0332329	0.0440784	0.026611	0.0344676	0.0478808	0.0598731	0.0722114	0.16532	0.144543	0.193588	0.189221	0.298914	-0.0698175	0.0114913	-0.0124361
RAP1A	-0.0229205	0.0382709	0.0477203	-0.00456146	0.0490941	0.0767021	-0.0144978	0.0454481	0.0314558	0.00198329	0.0856342	0.033019	0.0598583	0.168485	0.21626	-0.0548038	0.0102565	0.0238283	-0.00649284	0.0431607	0.0903116	-0.0548146	0.112919	0.159883	0.0465515	0.25534	0.220277	-0.0992261	0.064142	-0.0464248	0.0383617	0.247278	0.109719
RHOA	0.207785	0.12611	0.305073	0.224904	0.15426	0.36415	0.380823	0.264828	0.39627	0.149181	0.106213	0.304624	0.435951	0.250734	0.314757	0.380329	0.314009	0.407652	0.227706	0.327745	0.344635	0.372237	0.208162	0.311954	0.466502	0.554409	0.685856	0.625694	0.633143	0.738243	0.265684	0.320787	0.377079
RHOC	0.156663	-0.0539629	0.0105473	0.103428	-0.0459303	0.0624091	0.394652	0.154056	0.116264	0.05822	-0.0839325	0.0283367	0.340489	-0.0732205	0.0541128	0.241861	0.131358	0.111084	0.00878809	0.0622067	0.0716005	0.105658	-0.0654352	0.0428958	0.324677	0.0205704	0.301086	0.304124	-0.179197	0.0376009	0.174314	-0.0503816	0.0850164
SERPINE1								0.15743									0.0682926			0.0390051					-0.0167234	0.408948	-0.0392991	0.927643	1.4338	0.738049
SNAI2	-0.0127453	0.0243233	0.0613136	-0.0348671	-0.0205339	0.0157912	-0.000856687	0.0619909	0.068815	-0.0243531	0.0571984	0.0821437	-0.00759227	0.100326	0.00298961	-0.0457346	0.24897	0.0676745	0.201168	0.411555	0.14206	-0.0705085	-0.0293812	-0.0270797	-0.0910971	-0.117837	-0.118667	-0.539504	-0.508524	-0.359211	-0.00688242	0.258293	0.0555963
TEK								0.048195	0.0714935											0.00665244	0.0189074		0.00156389		0.395024	0.314998	0.679002	0.230237	0.118729	0.342759
THBD																									0.219366	0.614786	1.07873		0.244154	0.0952318
TLR4							0.0573188	0.0630965																	0.129763	0.0941572	0.263685	0.196613	0.305798	0.13251
VCAM1	0.00601314	0.064851	0.0548057	0.046424	0.104408	0.110969	-0.0231485	0.0587522	0.0345461	0.0630849	0.0616744	0.0339864	-0.0266016	0.000881048	0.0408397	-0.0805355	0.0498684	0.0520707					-0.00232294					-0.0696347	-0.0959398	-0.0678444	0.0334071		0.0182615
